# Supplementary material for: Direct Detection and Quantification of Aqueous Proteins via a Fluorescent Probe Through the Use of Fluorophore-Induced Plasmonic Current
Source: Biosensors (Basel). 2025 Feb 27;15(3):150. doi: 10.3390/bios15030150 (PMC11940231; doi:10.3390/bios15030150)
Supplement: Supplementary file 1 [file biosensors-15-00150-s001.zip]

Archive with 1 entries (1 files):
- biosensors-3477244-supplementary.pdf
